# Supplementary material for: Degradation of Sodium Acetate by Catalytic Ozonation Coupled with a Mn-Functionalized Fly Ash: Reaction Parameters and Mechanism
Source: Toxics. 2023 Aug 14;11(8):700. doi: 10.3390/toxics11080700 (PMC10457793; doi:10.3390/toxics11080700)
Supplement: Supplementary file 1 [file toxics-11-00700-s001.zip]

Archive with 1 entries (1 files):
- toxics-2469708-supplementary.pdf
